# Supplementary material for: Changes of Symptoms of Anxiety, Depression, and Fatigue in Cancer Patients 3 Months after a Video-Based Intervention
Source: Int J Environ Res Public Health. 2023 Oct 17;20(20):6933. doi: 10.3390/ijerph20206933 (PMC10606592; doi:10.3390/ijerph20206933)
Supplement: Supplementary file 1 [file ijerph-20-06933-s001.zip]

Archive with 1 entries (1 files):
- ijerph-2550353-supplementary.pdf
